# Supplementary material for: A New, Non-Invasive Methodology for the Molecular Identification of Adult Sarcophagidae from Collections
Source: Insects. 2023 Jul 14;14(7):635. doi: 10.3390/insects14070635 (PMC10380211; doi:10.3390/insects14070635)
Supplement: Supplementary file 1 [file insects-14-00635-s001.zip]

Archive with 1 entries (1 files):
- insects-2445916-supplementary.pdf
